# Supplementary material for: High resolution mapping of restoration of fertility (Rf) by combining large population and high density genetic map in pigeonpea [Cajanus cajan (L.) Millsp]
Source: BMC Genomics. 2020 Jul 3;21:460. doi: 10.1186/s12864-020-06859-6 (PMC7333333; doi:10.1186/s12864-020-06859-6)
Supplement: Supplementary file 1 — Additional file 1: Table 1. Potential candidate genes identified in major QTL region. [file 12864_2020_6859_MOESM1_ESM.xlsx]

## Sheet: Supplementary Table 1
Supplementary Table 1: Potential candidate genes identified in major QTL region
Gene	Annotation	DOMAIN
C.cajan_16029	transcriptional corepressor SEUSS-like isoform X2 [Glycine max]
C.cajan_16030	elongation factor 1-beta; IPR010987 (Glutathione S-transferase, C-terminal-like),
C.cajan_16031	Retrotransposon protein, putative, Ty3-gypsy subclass n=1 Tax=Oryza sativa subsp. japonica RepID=Q2QP24_ORYSJ
C.cajan_16032	Protein kinase superfamily protein; IPR011009 (Protein kinase-like domain)
C.cajan_16033	Protein kinase superfamily protein; IPR011009 (Protein kinase-like domain);
C.cajan_16035	Retrotransposon protein, putative, Ty3-gypsy subclass n=1 Tax=Oryza sativa subsp. japonica RepID=Q2QP24_ORYSJ	PTHR10178 PTHR10178:SF14SSF56672
C.cajan_16036	DUF4283 domain protein; IPR025558 (Domain of unknown function DUF4283), IPR025836 (Zinc knuckle CX2CX4HX4C)	PF14111 PF14392PTHR31286
C.cajan_16037	endonuclease/exonuclease/phosphatase family protein; IPR005135 (Endonuclease/exonuclease/phosphatase)	G3DSA:3.60.10.10 PF03372PTHR19446 PTHR19446:SF107SSF56219
C.cajan_16038	Cytochrome P450 superfamily protein; IPR001128 (Cytochrome P450); GO:0005506 (iron ion binding), GO:0020037 (heme binding), GO:0055114 (oxidation-reduction process)	G3DSA:1.10.630.10 PF00067PR00385 PR00463 PS00086PTHR24298 SSF48264
C.cajan_16039	uncharacterized protein LOC102660871 [Glycine max]; IPR005135(Endonuclease/exonuclease/phosphatase)	PTHR19446 PTHR19446:SF107SSF56219
C.cajan_16042	uncharacterized protein LOC100792832 isoform X1 [Glycine max]
C.cajan_16044	2-oxoglutarate/Fe(II)-dependent dioxygenases (2-ODDs) superfamily protein; IPR026992 (Non-haem dioxygenase N-terminal domain), IPR027443(Isopenicillin N synthase-like)	G3DSA:2.60.120.330 PF14226PTHR10209 PTHR10209:SF55SSF51197
C.cajan_16045	HAT family dimerisation domain containing protein n=2 Tax=Oryza sativa RepID=Q7XEL2_ORYSJ; IPR025398 (Domain of unknown function DUF4371)	PF14291 PTHR11697 PTHR11697:SF80
C.cajan_16048	flowering locus protein T; IPR008914(Phosphatidylethanolamine-binding protein PEBP)/ CEN LIKE PROTEIN 1	G3DSA:3.90.280.10 PF01161 PS01220PTHR11362 SSF49777
C.cajan_16049	ankyrin repeat-containing protein [Glycine max]; IPR013083 (Zinc finger, RING/FYVE/PHD-type), IPR020683 (Ankyrin repeat-containing domain); GO:0005515 (protein binding), GO:0008270(zinc ion binding)	G3DSA:1.25.40.20 G3DSA:3.30.40.10PF00023 PF12796 PF13920 PR01415 PS00518 PS50088 PS50089 PS50297PTHR24128 PTHR24128:SF7 SM00184SM00248 SSF48403 SSF57850
C.cajan_16051	uncharacterized protein At2g29880-like [Glycine max]; IPR021099 (Plant organelle RNA recognition domain), IPR024752 (Myb/SANT-like domain)	PF11955PF12776
C.cajan_16052	1-aminocyclopropane-1-carboxylate oxidase-like protein; IPR027443 (Isopenicillin N synthase-like)	G3DSA:2.60.120.330 PTHR10209 PTHR10209:SF55 SSF51197
C.cajan_16053	homeobox-leucine zipper protein ANTHOCYANINLESS 2-like isoform X1 [Glycine max]; IPR002913 (START domain), IPR009057(Homeodomain-like); GO:0003677 (DNA binding), GO:0003700(sequence-specific DNA binding transcription factor activity), GO:0005634 (nucleus), GO:0008289 (lipid binding), GO:0043565(sequence-specific DNA binding)	G3DSA:1.10.10.60 PF00046PF01852 PS00027PS50071 PS50848PTHR24325 PTHR24325:SF0SM00234 SM00389SSF46689 SSF55961
C.cajan_16054	1-aminocyclopropane-1-carboxylate oxidase-like protein; IPR027443 (Isopenicillin N synthase-like)	G3DSA:2.60.120.330 PTHR10209 PTHR10209:SF55 SSF51197
C.cajan_16055	Unknown protein
